# Supplementary material for: Porous Structural Properties of K or Na-Co Hexacyanoferrates as Efficient Materials for CO2 Capture
Source: Materials (Basel). 2023 Jan 8;16(2):608. doi: 10.3390/ma16020608 (PMC9863694; doi:10.3390/ma16020608)
Supplement: Supplementary file 1 [file materials-16-00608-s001.zip]

Archive with 1 entries (1 files):
- materials-2061651-supplementary.pdf
